# Supplementary material for: Differential impacts of hemin and free iron on amoxicillin susceptibility in ex vivo gut microbial communities
Source: Front Microbiol. 2025 Dec 1;16:1629464. doi: 10.3389/fmicb.2025.1629464 (PMC12702856; doi:10.3389/fmicb.2025.1629464)
Supplement: Supplementary file 2 [file Table_2.XLSX]

## Sheet: Table S1
Table S1: List of Bacterial Species Used to Generate Data
Species	Strain	Origin	Origin #	Phylum
Akkermansia muciniphila		DSMZ		Verrucomicrobiota
Bacteroides fragilis	VPI 2553	ATCc	ATCC 25285	Bacteroidetes
Bacteroides thetaiotaomicron	VPI 5482	ATCC	ATCC 29148	Bacteroidetes
Bifidobacterium longum	E194b	DSMZ	DSM20219	Actinobacteria
Desulfovibrio desulfuricans	Essex Type 6	DSMZ	DSM642	Proteobacteria
Enterococcus faecalis	UWH 1921	ATCC	ATCC 49532	Firmicutes
Escherichia coli	Nissle 1917	Ardeypharm		Proteobacteria
Lactobacillus jhonsonii	VPI 7960	DSMZ	DSM 10533	Firmicutes
Roseburia hominis	A2-183	DSMZ	DSM 16839	Firmicutes

## Sheet: Table S2
Table S2: List of Reverse Primers Used for Multiplexing
Plate	Well	Name	Golay Barcode	Reverse Primer Linker	1492 Reverse Primer	Full Sequence
1	A1	1492R Barcode 001	AGCCTTCGTCGC	CC	CGGCTACCTTGTTACGAC	AGCCTTCGTCGCCCCGGCTACCTTGTTACGAC
1	A2	1492R Barcode 002	TCCATACCGGAA	CC	CGGCTACCTTGTTACGAC	TCCATACCGGAACCCGGCTACCTTGTTACGAC
1	A3	1492R Barcode 003	AGCCCTGCTACA	CC	CGGCTACCTTGTTACGAC	AGCCCTGCTACACCCGGCTACCTTGTTACGAC
1	A4	1492R Barcode 004	CCTAACGGTCCA	CC	CGGCTACCTTGTTACGAC	CCTAACGGTCCACCCGGCTACCTTGTTACGAC
1	A5	1492R Barcode 005	CGCGCCTTAAAC	CC	CGGCTACCTTGTTACGAC	CGCGCCTTAAACCCCGGCTACCTTGTTACGAC
1	A6	1492R Barcode 006	TATGGTACCCAG	CC	CGGCTACCTTGTTACGAC	TATGGTACCCAGCCCGGCTACCTTGTTACGAC
1	A7	1492R Barcode 007	TACAATATCTGT	CC	CGGCTACCTTGTTACGAC	TACAATATCTGTCCCGGCTACCTTGTTACGAC
1	A8	1492R Barcode 008	AATTTAGGTAGG	CC	CGGCTACCTTGTTACGAC	AATTTAGGTAGGCCCGGCTACCTTGTTACGAC
1	A9	1492R Barcode 009	GACTCAACCAGT	CC	CGGCTACCTTGTTACGAC	GACTCAACCAGTCCCGGCTACCTTGTTACGAC
1	A10	1492R Barcode 010	GCCTCTACGTCG	CC	CGGCTACCTTGTTACGAC	GCCTCTACGTCGCCCGGCTACCTTGTTACGAC
1	A11	1492R Barcode 011	ACTACTGAGGAT	CC	CGGCTACCTTGTTACGAC	ACTACTGAGGATCCCGGCTACCTTGTTACGAC
1	A12	1492R Barcode 012	AATTCACCTCCT	CC	CGGCTACCTTGTTACGAC	AATTCACCTCCTCCCGGCTACCTTGTTACGAC
1	B1	1492R Barcode 013	CGTATAAATGCG	CC	CGGCTACCTTGTTACGAC	CGTATAAATGCGCCCGGCTACCTTGTTACGAC
1	B2	1492R Barcode 014	ATGCTGCAACAC	CC	CGGCTACCTTGTTACGAC	ATGCTGCAACACCCCGGCTACCTTGTTACGAC
1	B3	1492R Barcode 015	ACTCGCTCGCTG	CC	CGGCTACCTTGTTACGAC	ACTCGCTCGCTGCCCGGCTACCTTGTTACGAC
1	B4	1492R Barcode 016	TTCCTTAGTAGT	CC	CGGCTACCTTGTTACGAC	TTCCTTAGTAGTCCCGGCTACCTTGTTACGAC
1	B5	1492R Barcode 017	CGTCCGTATGAA	CC	CGGCTACCTTGTTACGAC	CGTCCGTATGAACCCGGCTACCTTGTTACGAC
1	B6	1492R Barcode 018	ACGTGAGGAACG	CC	CGGCTACCTTGTTACGAC	ACGTGAGGAACGCCCGGCTACCTTGTTACGAC
1	B7	1492R Barcode 019	GGTTGCCCTGTA	CC	CGGCTACCTTGTTACGAC	GGTTGCCCTGTACCCGGCTACCTTGTTACGAC
1	B8	1492R Barcode 020	CATATAGCCCGA	CC	CGGCTACCTTGTTACGAC	CATATAGCCCGACCCGGCTACCTTGTTACGAC
1	B9	1492R Barcode 021	GCCTATGAGATC	CC	CGGCTACCTTGTTACGAC	GCCTATGAGATCCCCGGCTACCTTGTTACGAC
1	B10	1492R Barcode 022	CAAGTGAAGGGA	CC	CGGCTACCTTGTTACGAC	CAAGTGAAGGGACCCGGCTACCTTGTTACGAC
1	B11	1492R Barcode 023	CACGTTTATTCC	CC	CGGCTACCTTGTTACGAC	CACGTTTATTCCCCCGGCTACCTTGTTACGAC
1	B12	1492R Barcode 024	TAATCGGTGCCA	CC	CGGCTACCTTGTTACGAC	TAATCGGTGCCACCCGGCTACCTTGTTACGAC
1	C1	1492R Barcode 025	TGACTAATGGCC	CC	CGGCTACCTTGTTACGAC	TGACTAATGGCCCCCGGCTACCTTGTTACGAC
1	C2	1492R Barcode 026	CGGGACACCCGA	CC	CGGCTACCTTGTTACGAC	CGGGACACCCGACCCGGCTACCTTGTTACGAC
1	C3	1492R Barcode 027	CTGTCTATACTA	CC	CGGCTACCTTGTTACGAC	CTGTCTATACTACCCGGCTACCTTGTTACGAC
1	C4	1492R Barcode 028	TATGCCAGAGAT	CC	CGGCTACCTTGTTACGAC	TATGCCAGAGATCCCGGCTACCTTGTTACGAC
1	C5	1492R Barcode 029	CGTTTGGAATGA	CC	CGGCTACCTTGTTACGAC	CGTTTGGAATGACCCGGCTACCTTGTTACGAC
1	C6	1492R Barcode 030	AAGAACTCATGA	CC	CGGCTACCTTGTTACGAC	AAGAACTCATGACCCGGCTACCTTGTTACGAC
1	C7	1492R Barcode 031	TGATATCGTCTT	CC	CGGCTACCTTGTTACGAC	TGATATCGTCTTCCCGGCTACCTTGTTACGAC
1	C8	1492R Barcode 032	CGGTGACCTACT	CC	CGGCTACCTTGTTACGAC	CGGTGACCTACTCCCGGCTACCTTGTTACGAC
1	C9	1492R Barcode 033	AATGCGCGTATA	CC	CGGCTACCTTGTTACGAC	AATGCGCGTATACCCGGCTACCTTGTTACGAC
1	C10	1492R Barcode 034	CTTGATTCTTGA	CC	CGGCTACCTTGTTACGAC	CTTGATTCTTGACCCGGCTACCTTGTTACGAC
1	C11	1492R Barcode 035	GAAATCTTGAAG	CC	CGGCTACCTTGTTACGAC	GAAATCTTGAAGCCCGGCTACCTTGTTACGAC
1	C12	1492R Barcode 036	GAGATACAGTTC	CC	CGGCTACCTTGTTACGAC	GAGATACAGTTCCCCGGCTACCTTGTTACGAC
1	D1	1492R Barcode 037	GTGGAGTCTCAT	CC	CGGCTACCTTGTTACGAC	GTGGAGTCTCATCCCGGCTACCTTGTTACGAC
1	D2	1492R Barcode 038	ACCTTACACCTT	CC	CGGCTACCTTGTTACGAC	ACCTTACACCTTCCCGGCTACCTTGTTACGAC
1	D3	1492R Barcode 039	TAATCTCGCCGG	CC	CGGCTACCTTGTTACGAC	TAATCTCGCCGGCCCGGCTACCTTGTTACGAC
1	D4	1492R Barcode 040	ATCTAGTGGCAA	CC	CGGCTACCTTGTTACGAC	ATCTAGTGGCAACCCGGCTACCTTGTTACGAC
1	D5	1492R Barcode 041	ACGCTTAACGAC	CC	CGGCTACCTTGTTACGAC	ACGCTTAACGACCCCGGCTACCTTGTTACGAC
1	D6	1492R Barcode 042	TACGGATTATGG	CC	CGGCTACCTTGTTACGAC	TACGGATTATGGCCCGGCTACCTTGTTACGAC
1	D7	1492R Barcode 043	ATACATGCAAGA	CC	CGGCTACCTTGTTACGAC	ATACATGCAAGACCCGGCTACCTTGTTACGAC
1	D8	1492R Barcode 044	CTTAGTGCAGAA	CC	CGGCTACCTTGTTACGAC	CTTAGTGCAGAACCCGGCTACCTTGTTACGAC
1	D9	1492R Barcode 045	AATCTTGCGCCG	CC	CGGCTACCTTGTTACGAC	AATCTTGCGCCGCCCGGCTACCTTGTTACGAC
1	D10	1492R Barcode 046	AGGATCAGGGAA	CC	CGGCTACCTTGTTACGAC	AGGATCAGGGAACCCGGCTACCTTGTTACGAC
1	D11	1492R Barcode 047	AATAACTAGGGT	CC	CGGCTACCTTGTTACGAC	AATAACTAGGGTCCCGGCTACCTTGTTACGAC
1	D12	1492R Barcode 048	TATTGCAGCAGC	CC	CGGCTACCTTGTTACGAC	TATTGCAGCAGCCCCGGCTACCTTGTTACGAC
1	E1	1492R Barcode 049	TGATGTGCTAAG	CC	CGGCTACCTTGTTACGAC	TGATGTGCTAAGCCCGGCTACCTTGTTACGAC
1	E2	1492R Barcode 050	GTAGTAGACCAT	CC	CGGCTACCTTGTTACGAC	GTAGTAGACCATCCCGGCTACCTTGTTACGAC
1	E3	1492R Barcode 051	AGTAAAGATCGT	CC	CGGCTACCTTGTTACGAC	AGTAAAGATCGTCCCGGCTACCTTGTTACGAC
1	E4	1492R Barcode 052	CTCGCCCTCGCC	CC	CGGCTACCTTGTTACGAC	CTCGCCCTCGCCCCCGGCTACCTTGTTACGAC
1	E5	1492R Barcode 053	TCTCTTTCGACA	CC	CGGCTACCTTGTTACGAC	TCTCTTTCGACACCCGGCTACCTTGTTACGAC
1	E6	1492R Barcode 054	ACATACTGAGCA	CC	CGGCTACCTTGTTACGAC	ACATACTGAGCACCCGGCTACCTTGTTACGAC
1	E7	1492R Barcode 055	GTTGATACGATG	CC	CGGCTACCTTGTTACGAC	GTTGATACGATGCCCGGCTACCTTGTTACGAC
1	E8	1492R Barcode 056	GTCAACGCTGTC	CC	CGGCTACCTTGTTACGAC	GTCAACGCTGTCCCCGGCTACCTTGTTACGAC
1	E9	1492R Barcode 057	TGAGACCCTACA	CC	CGGCTACCTTGTTACGAC	TGAGACCCTACACCCGGCTACCTTGTTACGAC
1	E10	1492R Barcode 058	ACTTGGTGTAAG	CC	CGGCTACCTTGTTACGAC	ACTTGGTGTAAGCCCGGCTACCTTGTTACGAC
1	E11	1492R Barcode 059	ATTACGTATCAT	CC	CGGCTACCTTGTTACGAC	ATTACGTATCATCCCGGCTACCTTGTTACGAC
1	E12	1492R Barcode 060	CACGCAGTCTAC	CC	CGGCTACCTTGTTACGAC	CACGCAGTCTACCCCGGCTACCTTGTTACGAC
1	F1	1492R Barcode 061	TGTGCACGCCAT	CC	CGGCTACCTTGTTACGAC	TGTGCACGCCATCCCGGCTACCTTGTTACGAC
1	F2	1492R Barcode 062	CCGGACAAGAAG	CC	CGGCTACCTTGTTACGAC	CCGGACAAGAAGCCCGGCTACCTTGTTACGAC
1	F3	1492R Barcode 063	TTGCTGGACGCT	CC	CGGCTACCTTGTTACGAC	TTGCTGGACGCTCCCGGCTACCTTGTTACGAC
1	F4	1492R Barcode 064	TACTAACGCGGT	CC	CGGCTACCTTGTTACGAC	TACTAACGCGGTCCCGGCTACCTTGTTACGAC
1	F5	1492R Barcode 065	GCGATCACACCT	CC	CGGCTACCTTGTTACGAC	GCGATCACACCTCCCGGCTACCTTGTTACGAC
1	F6	1492R Barcode 066	CAAACGCACTAA	CC	CGGCTACCTTGTTACGAC	CAAACGCACTAACCCGGCTACCTTGTTACGAC
1	F7	1492R Barcode 067	GAAGAGGGTTGA	CC	CGGCTACCTTGTTACGAC	GAAGAGGGTTGACCCGGCTACCTTGTTACGAC
1	F8	1492R Barcode 068	TGAGTGGTCTGT	CC	CGGCTACCTTGTTACGAC	TGAGTGGTCTGTCCCGGCTACCTTGTTACGAC
1	F9	1492R Barcode 069	TTACACAAAGGC	CC	CGGCTACCTTGTTACGAC	TTACACAAAGGCCCCGGCTACCTTGTTACGAC
1	F10	1492R Barcode 070	ACGACGCATTTG	CC	CGGCTACCTTGTTACGAC	ACGACGCATTTGCCCGGCTACCTTGTTACGAC
1	F11	1492R Barcode 071	TATCCAAGCGCA	CC	CGGCTACCTTGTTACGAC	TATCCAAGCGCACCCGGCTACCTTGTTACGAC
1	F12	1492R Barcode 072	AGAGCCAAGAGC	CC	CGGCTACCTTGTTACGAC	AGAGCCAAGAGCCCCGGCTACCTTGTTACGAC
1	G1	1492R Barcode 073	GGTGAGCAAGCA	CC	CGGCTACCTTGTTACGAC	GGTGAGCAAGCACCCGGCTACCTTGTTACGAC
1	G2	1492R Barcode 074	TAAATATACCCT	CC	CGGCTACCTTGTTACGAC	TAAATATACCCTCCCGGCTACCTTGTTACGAC
1	G3	1492R Barcode 075	TTGCGGACCCTA	CC	CGGCTACCTTGTTACGAC	TTGCGGACCCTACCCGGCTACCTTGTTACGAC
1	G4	1492R Barcode 076	GTCGTCCAAATG	CC	CGGCTACCTTGTTACGAC	GTCGTCCAAATGCCCGGCTACCTTGTTACGAC
1	G5	1492R Barcode 077	TGCACAGTCGCT	CC	CGGCTACCTTGTTACGAC	TGCACAGTCGCTCCCGGCTACCTTGTTACGAC
1	G6	1492R Barcode 078	TTACTGTGGCCG	CC	CGGCTACCTTGTTACGAC	TTACTGTGGCCGCCCGGCTACCTTGTTACGAC
1	G7	1492R Barcode 079	GGTTCATGAACA	CC	CGGCTACCTTGTTACGAC	GGTTCATGAACACCCGGCTACCTTGTTACGAC
1	G8	1492R Barcode 080	TAACAATAATTC	CC	CGGCTACCTTGTTACGAC	TAACAATAATTCCCCGGCTACCTTGTTACGAC
1	G9	1492R Barcode 081	CTTATTAAACGT	CC	CGGCTACCTTGTTACGAC	CTTATTAAACGTCCCGGCTACCTTGTTACGAC
1	G10	1492R Barcode 082	GCTCGAAGATTC	CC	CGGCTACCTTGTTACGAC	GCTCGAAGATTCCCCGGCTACCTTGTTACGAC
1	G11	1492R Barcode 083	TATTTGATTGGT	CC	CGGCTACCTTGTTACGAC	TATTTGATTGGTCCCGGCTACCTTGTTACGAC
1	G12	1492R Barcode 084	TGTCAAAGTGAC	CC	CGGCTACCTTGTTACGAC	TGTCAAAGTGACCCCGGCTACCTTGTTACGAC
1	H1	1492R Barcode 085	CTATGTATTAGT	CC	CGGCTACCTTGTTACGAC	CTATGTATTAGTCCCGGCTACCTTGTTACGAC
1	H2	1492R Barcode 086	ACTCCCGTGTGA	CC	CGGCTACCTTGTTACGAC	ACTCCCGTGTGACCCGGCTACCTTGTTACGAC
1	H3	1492R Barcode 087	CGGTATAGCAAT	CC	CGGCTACCTTGTTACGAC	CGGTATAGCAATCCCGGCTACCTTGTTACGAC
1	H4	1492R Barcode 088	GACTCTGCTCAG	CC	CGGCTACCTTGTTACGAC	GACTCTGCTCAGCCCGGCTACCTTGTTACGAC
1	H5	1492R Barcode 089	GTCATGCTCCAG	CC	CGGCTACCTTGTTACGAC	GTCATGCTCCAGCCCGGCTACCTTGTTACGAC
1	H6	1492R Barcode 090	TACCGAAGGTAT	CC	CGGCTACCTTGTTACGAC	TACCGAAGGTATCCCGGCTACCTTGTTACGAC
1	H7	1492R Barcode 091	TGAGTATGAGTA	CC	CGGCTACCTTGTTACGAC	TGAGTATGAGTACCCGGCTACCTTGTTACGAC
1	H8	1492R Barcode 092	AATGGTTCAGCA	CC	CGGCTACCTTGTTACGAC	AATGGTTCAGCACCCGGCTACCTTGTTACGAC
1	H9	1492R Barcode 093	GAACCAGTACTC	CC	CGGCTACCTTGTTACGAC	GAACCAGTACTCCCCGGCTACCTTGTTACGAC
1	H10	1492R Barcode 094	CGCACCCATACA	CC	CGGCTACCTTGTTACGAC	CGCACCCATACACCCGGCTACCTTGTTACGAC
1	H11	1492R Barcode 095	GTGCCATAATCG	CC	CGGCTACCTTGTTACGAC	GTGCCATAATCGCCCGGCTACCTTGTTACGAC
1	H12	1492R Barcode 096	ACTCTTACTTAG	CC	CGGCTACCTTGTTACGAC	ACTCTTACTTAGCCCGGCTACCTTGTTACGAC
